# Supplementary material for: Long-Term In Vitro Assessment of Biodegradable Radiopaque Composites for Fiducial Marker Fabrication
Source: Int J Mol Sci. 2022 Nov 18;23(22):14363. doi: 10.3390/ijms232214363 (PMC9697335; doi:10.3390/ijms232214363)
Supplement: Supplementary file 1 [file ijms-23-14363-s001.zip]

Archive with 1 entries (1 files):
- ijms-1955551-supplementary.pdf
